# Supplementary material for: Synthesis, Physicochemical Properties and Anti-Fungal Activities of New Meso-Arylporphyrins
Source: Int J Mol Sci. 2025 Feb 25;26(5):1991. doi: 10.3390/ijms26051991 (PMC11900167; doi:10.3390/ijms26051991)
Supplement: Supplementary file 1 [file ijms-26-01991-s001.zip]

Archive with 1 entries (1 files):
- ijms-3473841-supplementary.pdf
